# Supplementary material for: Prevalence of actionable pharmacogenomic variants in Brazilian patients with cancer
Source: Front Pharmacol. 2026 Mar 2;17:1736887. doi: 10.3389/fphar.2026.1736887 (PMC12989591; doi:10.3389/fphar.2026.1736887)
Supplement: Supplementary file 1 [file Table1.xlsx]

## Sheet: Supplementary Table 1
Supplementary Table 1. Calls at positions in PharmCAT analysis
Gene	Position in VCF	rsID	Reference	Related Alleles and Function
ABCG2	chr4:88131171	rs2231142	G	rs2231142 variant (T) - Decreased function
IFNL3/4	chr19:39248147	rs12979860	C	rs12979860 variant (T) - Unassigned
VKORC1	chr16:31096368	rs9923231	C	rs9923231 variant (T) - Higher coumarin sensitivity
SLCO1B1	chr12:21172776	rs373327528	G	*23 - No function
	chr12:21176804	rs2306283	A	*14 - Increased function
				*15 - No function
				*20 - Increased function
				*24 - Uncertain function
				*25 - Uncertain function
				*27 - Uncertain function
				*28 - Uncertain function
				*29 - Uncertain function
				*30 - Uncertain function
				*31 - No function
				*32 - Uncertain function
				*33 - Uncertain function
				*37 - Normal function
				*39 - Uncertain function
				*42 - Uncertain function
				*43 - Unknown function
				*44 - Unknown function
				*46 - No function
				*47 - No function
	chr12:21176879	rs11045819	C	*4 - Uncertain function
				*14 - Increased function
				*25 - Uncertain function
				*32 - Uncertain function
				*43 - Unknown function
	chr12:21176898	rs77271279	G	*41 - Uncertain function
	chr12:21178615	rs4149056	T	*5 - No function
				*15 - No function
				*40 - Uncertain function
				*46 - No function
				*47 - No function
	chr12:21178957	rs79135870	A	*30 - Uncertain function
	chr12:21196951	rs11045852	A	*24 - Uncertain function
				*25 - Uncertain function
				*28 - Uncertain function
				*32 - Uncertain function
				*33 - Uncertain function
				*43 - Unknown function
				*44 - Unknown function
	chr12:21196976	rs11045853	G	*25 - Uncertain function
				*28 - Uncertain function
				*33 - Uncertain function
	chr12:21202555	rs59113707	C	*27 - Uncertain function
	chr12:21205999	rs59502379	G	*9 - No function
				*31 - No function
	chr12:21206031	rs74064213	A	*43 - Unknown function
				*44 - Unknown function
	chr12:21222355	rs71581941	C	*45 - Unknown function
				*46 - No function
	chr12:21239042	rs34671512	A	*19 - Uncertain function
				*20 - Increased function
				*40 - Uncertain function
CYP2B6	chr19:40991224	rs34223104	T	*22 - Uncertain function
				*34 - Decreased function
				*35 - Uncertain function
				*36 - Decreased function
	chr19:40991367	rs34883432	A	*10 - Uncertain function
	chr19:40991369	rs8192709	C	*2 - Normal function
				*10 - Uncertain function
	chr19:40991381	rs33973337	A	*17 - Normal function
	chr19:40991441	rs35303484	A	*11 - Uncertain function
	chr19:41004125	rs36060847	G	*12 - No function
	chr19:41004158	rs186335453	G	*35 - Uncertain function
	chr19:41004303	rs139801276	T	*35 - Uncertain function
	chr19:41004377	rs12721655	A	*8 - No function
				*13 - No function
	chr19:41004381	rs35773040	G	*14 - Uncertain function
	chr19:41004406	rs145884402	G	*35 - Uncertain function
	chr19:41006936	rs3745274	G	*6 - Decreased function
				*7 - Decreased function
				*9 - Decreased function
				*13 - No function
				*19 - Decreased function
				*20 - Decreased function
				*26 - Decreased function
				*34 - Decreased function
				*36 - Decreased function
				*37 - Decreased function
				*38 - No function
				*39 - Decreased function
				*40 - Decreased function
				*41 - Decreased function
				*42 - Decreased function
				*43 - Decreased function
	chr19:41006967	rs58871670	G	*45 - Uncertain function
	chr19:41007013	rs36079186	T	*27 - Uncertain function
				*35 - Uncertain function
	chr19:41009358	rs2279343	A	*4 - Increased function
				*6 - Decreased function
				*7 - Decreased function
				*13 - No function
				*18 - No function
				*19 - Decreased function
				*20 - Decreased function
				*26 - Decreased function
				*34 - Decreased function
				*36 - Decreased function
				*37 - Decreased function
				*38 - No function
				*39 - Decreased function
				*40 - Decreased function
				*41 - Decreased function
				*42 - Decreased function
				*43 - Decreased function
	chr19:41010006	rs139029625	G	*35 - Uncertain function
	chr19:41010088	rs34698757	C	*28 - No function
	chr19:41012316	rs28399499	T	*18 - No function
	chr19:41012465	rs34097093	C	*28 - No function
	chr19:41012693	rs35979566	T	*15 - Uncertain function
	chr19:41012803	rs35010098	C	*21 - Uncertain function
	chr19:41016810	rs3211371	C	*5 - Normal function
				*7 - Decreased function
				*33 - Uncertain function
				*34 - Decreased function
CYP2C19	chr10:94761900	rs12248560	C	*4 - No function
				*17 - Increased function
	chr10:94762706	rs28399504	A	*4 - No function
	chr10:94762760	rs17882687	A	*15 - Normal function
				*28 - Normal function
				*35 - No function
				*39 - Uncertain function
	chr10:94775416	rs41291556	T	*8 - No function
	chr10:94775423	rs17885179	A	*39 - Uncertain function
	chr10:94775489	rs17884712	G	*9 - Decreased function
	chr10:94775507	rs58973490	G	*2 - No function
				*11 - Normal function
	chr10:94781858	rs6413438	C	*10 - Decreased function
	chr10:94781859	rs4244285	G	*2 - No function
	chr10:94842866	rs3758581	A	*1 - Normal function
				*2 - No function
				*3 - No function
				*4 - No function
				*5 - No function
				*6 - No function
				*7 - No function
				*8 - No function
				*9 - Decreased function
				*10 - Decreased function
				*11 - Normal function
				*12 - Uncertain function
				*13 - Normal function
				*14 - Uncertain function
				*15 - Normal function
				*17 - Increased function
				*18 - Normal function
				*19 - Decreased function
				*22 - No function
				*23 - Uncertain function
				*24 - No function
				*25 - Decreased function
				*26 - Decreased function
				*28 - Normal function
				*29 - Uncertain function
				*31 - Uncertain function
				*32 - Uncertain function
				*33 - Uncertain function
				*35 - No function
				*39 - Uncertain function
	chr10:94849995	rs17879685	C	*13 - Normal function
CYP2C9	chr10:94942255	rs200183364	G	*33 - Activity Value 0.0 (No function)
	chr10:94942290	rs1799853	C	*2 - Activity Value 0.5 (Decreased function)
				*35 - Activity Value 0.0 (No function)
				*61 - Activity Value 0.5 (Decreased function)
	chr10:94942309	rs7900194	G	*8 - Activity Value 0.5 (Decreased function)
				*27 - Uncertain function
	chr10:94949217	rs2256871	A	*9 - Activity Value 1.0 (Normal function)
	chr10:94949281	rs9332131	GA	*6 - Activity Value 0.0 (No function)
	chr10:94981224	rs28371685	C	*11 - Activity Value 0.5 (Decreased function)
	chr10:94981296	rs1057910	A	*3 - Activity Value 0.0 (No function)
				*18 - Uncertain function
				*68 - Uncertain function
	chr10:94981301	rs28371686	C	*5 - Activity Value 0.5 (Decreased function)
	chr10:94989020	rs9332239	C	*12 - Activity Value 0.5 (Decreased function)
				*71 - Uncertain function
CYP3A4	chr7:99758183	rs67666821	G	*20 - No function
	chr7:99760901	rs4986910	A	*3 - Unassigned
				*37 - Unassigned
				*38 - Unassigned
	chr7:99760956	rs774109750	T	*34 - Unassigned
	chr7:99768360	rs55785340	A	*2 - Unassigned
	chr7:99768693	rs35599367	G	*22 - Decreased function
				*37 - Unassigned
	chr7:99769804	rs4986907	C	*15 - Unassigned
	chr7:99778079	rs56324128	C	*7 - Unassigned
CYP3A5	chr7:99652770	rs41303343	T	*7 - No function
	chr7:99665212	rs10264272	C	*6 - No function
	chr7:99672916	rs776746	T	*3 - No function
	chr7:99676198	rs55817950	G	*8 - Unknown function
CYP4F2	chr19:15878779	rs3093200	G	*5 - Unassigned
	chr19:15878920	rs4020346	T	*17 - Unassigned
	chr19:15879621	rs2108622	C	*3 - Unassigned
				*4 - Unassigned
	chr19:15886018	rs145174239	G	*14 - Unassigned
	chr19:15890405	rs3093153	C	*6 - Unassigned
	chr19:15897566	rs114099324	C	*7 - Unassigned
	chr19:15897578	rs3093105	A	*2 - Unassigned
				*4 - Unassigned
NUDT15	chr13:48037782	rs746071566	AGGAGTC	*2 - No function
				*6 - Uncertain function
				*9 - No function
	chr13:48045719	rs116855232	C	*2 - No function
				*3 - No function
	chr13:48045720	rs147390019	G	*4 - Uncertain function
TPMT	chr6:18130687	rs1142345	T	*3A - No function
				*3C - No function
				*41 - No function
	chr6:18130762	rs56161402	C	*8 - Uncertain function
	chr6:18133847	rs6921269	C	*24 - Uncertain function
	chr6:18138997	rs1800460	C	*3A - No function
				*3B - No function
	chr6:18143606	rs151149760	T	*9 - Uncertain function
	chr6:18143718	rs111901354	G	*34 - Uncertain function
	chr6:18143724	rs1800462	C	*2 - No function
UGT1A1	chr2:233759924	rs887829	C	*80 - Unknown function
				*80+*28 - Decreased function
				*80+*37 - Decreased function
	chr2:233760233	rs3064744	CAT	*28 - Decreased function
				*36 - Increased function
				*37 - Decreased function
				*80+*28 - Decreased function
				*80+*37 - Decreased function
	chr2:233760498	rs4148323	G	*6 - Decreased function
DPYD	chr1:97078987	rs114096998	G	c.3067C>A - Activity Value 1.0 (Normal function)
	chr1:97079139	rs145529148	T	c.2915A>G - Activity Value 1.0 (Normal function)
	chr1:97082391	rs67376798	T	c.2846A>T - Activity Value 0.5 (Decreased function)
	chr1:97305363	rs60511679	A	c.2195T>G - Activity Value 1.0 (Normal function)
	chr1:97305364	rs1801160	C	c.2194G>A (*6) - Activity Value 1.0 (Normal function)
	chr1:97450058	rs3918290	C	c.1905+1G>A (*2A) - Activity Value 0.0 (No function)
	chr1:97450068	rs17376848	A	c.1896T>C - Activity Value 1.0 (Normal function)
	chr1:97515839	rs1801159	T	c.1627A>G (*5) - Activity Value 1.0 (Normal function)
	chr1:97515851	rs142619737	C	c.1615G>A - Activity Value 1.0 (Normal function)
	chr1:97515865	rs1801158	C	c.1601G>A (*4) - Activity Value 1.0 (Normal function)
	chr1:97549713	rs57918000	G	c.1371C>T - Activity Value 1.0 (Normal function)
	chr1:97573863	rs56038477	C	c.1129-5923C>G, c.1236G>A (HapB3) - Activity Value 0.5 (Decreased function)
	chr1:97573881	rs61622928	C	c.1218G>A - Activity Value 1.0 (Normal function)
	chr1:97579893	rs75017182	G	c.1129-5923C>G - Activity Value 0.5 (Decreased function)
				c.1129-5923C>G, c.1236G>A (HapB3) - Activity Value 0.5 (Decreased function)
	chr1:97679170	rs45589337	T	c.775A>G - Activity Value 1.0 (Normal function)
	chr1:97699474	rs115232898	T	c.557A>G - Activity Value 0.5 (Decreased function)
	chr1:97699506	rs6670886	C	c.525G>A - Activity Value 1.0 (Normal function)
	chr1:97699535	rs2297595	T	c.496A>G - Activity Value 1.0 (Normal function)
	chr1:97721542	rs200562975	T	c.451A>G - Activity Value 1.0 (Normal function)
	chr1:97740410	rs72549309	GATGA	c.295_298delTCAT (*7) - Activity Value 0.0 (No function)
	chr1:97883329	rs1801265	A	c.85T>C (*9A) - Activity Value 1.0 (Normal function)
RYR1	chr19:38446492	rs193922759	G	c.652G>A - Uncertain function
	chr19:38455463	rs111888148	G	c.1589G>A - Malignant Hyperthermia associated
	chr19:38455472	rs144336148	G	c.1598G>A - Uncertain function
	chr19:38473635	rs34694816	A	c.4024A>G - Normal function
	chr19:38475335	rs137933390	A	c.4178A>G - Normal function
	chr19:38483293	rs146429605	A	c.4711A>G - Normal function
	chr19:38486015	rs34934920	C	c.5360C>T - Normal function
	chr19:38492540	rs35364374	G	c.6178G>T - Normal function
	chr19:38496278	rs141646642	C	c.6612C>G - Malignant Hyperthermia associated
	chr19:38499177	rs34390345	A	c.6961A>G - Normal function
	chr19:38499696		C	c.7089C>G - Uncertain function
	chr19:38499984	rs193922810	G	c.7291G>A - Malignant Hyperthermia associated
				c.7291G>T - Malignant Hyperthermia associated
	chr19:38505358	rs35180584	C	c.8360C>G - Normal function
	chr19:38516167	rs199738299	A	c.9635A>G - Uncertain function
	chr19:38519292	rs137932199	G	c.10097G>A - Normal function
	chr19:38527707	rs55876273	G	c.10747G>C - Normal function
	chr19:38534726	rs4802584	C	c.11266C>G - Normal function
	chr19:38543551	rs147136339	A	c.11798A>G - Normal function
	chr19:38561383	rs151119428	G	c.12553G>A - Uncertain function
	chr19:38565215	rs587784372	C	c.12881C>T - Normal function
	chr19:38566986	rs150396398	G	c.13513G>C - Normal function

## Sheet: Supplementary Table 2
Supplementary Table 2. Average coverage of intronic pharmacogenetic variants
Gene / Variant	Position in VCF	rsID	Mean (SD) coverage
CYP3A5*3	chr7:99672916	rs776746	103.9 (23.9)
UGT1A1*80	chr2:233759924	rs887829	66.9 (18.2)
CYP2C19*17	chr10:94761900	rs12248560	118.0 (26.7)
VKORC1	chr16:31096368	rs9923231	49.0 (12.6)
INFL3/4	chr19:39248147	rs12979860	91.9 (22.2)
SD = standard deviation

## Sheet: Supplementary Table 3
Supplementary Table 3. Allelic frequencies in the study population.
	Total sample (n=452)
	n	%
ABCG2 rs2231142 - G allele	823	91.04
T allele	81	8.96
IFNL3/4 rs12979860 - C allele	535	59.18
T allele	369	40.82
VKORC1 rs9923231 - C allele	609	67.37
T allele	295	32.63
SLCO1B1 1
*1	395	43.99
*4	4	0.45
*5	9	1.00
*14	93	10.36
*15	116	12.92
*20	58	6.46
*23	1	0.11
*24	1	0.11
*27	5	0.56
*28	2	0.22
*30	5	0.56
*31	7	0.78
*37	179	19.93
*41	10	1.11
*43	10	1.11
*44	2	0.22
*46	1	0.11
CYP2B6 2
*1	466	52.48
*2	36	4.05
*4	16	1.80
*5	34	3.83
*6	254	28.60
*7	12	1.35
*9	20	2.25
*10	7	0.79
*11	2	0.23
*13	1	0.11
*14	3	0.34
*15	1	0.11
*17	5	0.56
*18	13	1.46
*21	1	0.11
*22	13	1.46
*28	1	0.11
*35	1	0.11
*36	2	0.23
CYP2C19
*1	573	63.38
*2	115	12.72
*4	4	0.44
*8	2	0.22
*9	6	0.66
*10	2	0.22
*13	5	0.55
*15	2	0.22
*17	160	17.70
*38	32	3.54
*39	3	0.33
CYP2C9 3
*1	732	81.15
*2	88	9.75
*3	35	3.88
*5	2	0.22
*6	3	0.33
*8	13	1.44
*9	22	2.44
*11	3	0.33
*12	2	0.22
*33	2	0.22
CYP3A4
*1	874	96.68
*2	1	0.11
*7	1	0.11
*15	1	0.11
*20	3	0.33
*22	21	2.32
*34	1	0.11
*37	2	0.22
CYP3A5 3
*1	209	23.17
*3	640	70.95
*6	34	3.77
*7	19	2.11
CYP4F2 4
*1	372	44.50
*2	41	4.90
*3	63	7.54
*4	125	14.95
*5	56	6.70
*6	51	6.10
*7	1	0.12
*14	4	0.48
*17	123	14.71
NUDT15
*1	872	96.46
*2	21	2.32
*3	1	0.11
*4	7	0.77
*6	2	0.22
*9	1	0.11
TPMT
*1	851	94.14
*2	3	0.33
*3A	25	2.77
*3C	10	1.11
*8	5	0.55
*9	2	0.22
*24	7	0.77
*34	1	0.11
UGT1A1
*1	549	60.73
*6	3	0.33
*28	1	0.11
*36	20	2.21
*80+*28	322	35.62
*80+*37	9	1.00
DPYD
c.85C>T (*9)	246	27.21
c.1627A>G (*5)	191	21.13
c.1896T>C	42	4.65
c.496A>G	46	5.09
c.2194G>A (*6)	43	4.76
c.1601G>A (*4)	13	1.44
c.1905+1G>A (*2A)	3	0.33
c.1218G>A	21	2.32
c.1371C>T	9	1.00
c.295_298delTCAT (*7)	1	0.11
c.451A>G	1	0.11
c.525G>A	1	0.11
c.557A>G	1	0.11
c.775A>G	1	0.11
c.1615G>A	1	0.11
c.2195T>G	1	0.11
c.2846A>T	3	0.33
c.2915A>G	1	0.11
c.3067C>A	6	0.66
[c.1129-5923C>G, c.1236G>A (HapB3)]	3	0.33
RYR1
c.1589G>A	1	0.11
c.1598G>A	1	0.11
c.4024A>G	44	4.87
c.4178A>G	3	0.33
c.5360C>T	21	2.32
c.6178G>T	58	6.42
c.6961A>G	2	0.22
c.8360C>G	9	1.00
c.10747G>C	6	0.66
c.11266C>G	37	4.09
c.12553G>A	1	0.11
c.12881C>T	3	0.33
c.13513G>C	4	0.44
c.4711A>G	1	0.11
c.10097G>A	1	0.11
c.11798A>G	1	0.11
c.652G>A	1	0.11
c.7291G>A	1	0.11
c.9635A>G	1	0.11
1 It was not possible to define the genotype for three participants.
2 It was not possible to define the genotype for eight participants.
3 It was not possible to define the genotype for one participant.
4 It was not possible to define the genotype for thrity four participants.

## Sheet: Supplementary Table 4
Supplementary Table 4. Phenotype and genotype prevalences for each pharmacogene.
Gene	Phenotype	Genotypes and haplotypes related to a specific phenotype	Total sample (n=452)
			n	%
ABCG2 rs2231142	Normal Function	GG	375	82.96
	Decreased Function	GT	73	16.15
	Poor Function	TT	4	0.89
IFNL3/4 rs12979860	N/A	CC	157	34.73
		CT	221	48.89
		TT	74	16.37
VKORC1 rs9923231	N/A	CC	202	44.69
		CT	205	45.35
		TT	45	9.96
SLCO1B1 1	Normal Function	*1/*1, *1/*14, *1/*20, *1/*37, *14/*37, *20/*37, *37/*37	284	63.11
	Increased Function	*14/*14, *14/*20	16	3.56
	Possible Decreased Function	*4/*15, *15/*41, *15/*43, *28/*31	7	1.56
	Decreased Function	*1/*5, *1/*15, *1/*23, *1/*31, *14/*15, *15/*20, *15/*37, *20/*31, *31/*37	95	21.11
	Poor Function	*5/*15, *15/*15, *15/*31, *15/*46	16	3.56
	Indeterminate	*1/*4, *1/*27, *1/*28, *1/*30, *1/*41, *1/*43, *1/*44, *14/*44, *20/*30, *20/*41, *24/*37, *27/*37, *30/*37, *37/*43, *41/*41, *4/*20 or *14/*19	32	7.11
CYP2B6 2	Normal Metabolizer	*1/*1, *1/*2, *1/*5, *1/*17, *2/*2, *2/*5, *5/*5	162	36.49
	Intermediate Metabolizer	*1/*6, *1/*7, *1/*9, *1/*13, *1/*18, *1/*36, *2/*6, *2/*9, *2/*18, *4/*6, *5/*9, *6/*17	191	43.02
	Rapid Metabolizer	*1/*4, *4/*5	12	2.70
	Poor Metabolizer	*6/*6, *6/*7, *6/*18, *9/*18, *28/*36	53	11.94
	Indeterminate	*1/*10, *1/*11, *1/*22, *1/*35, *2/*22, *5/*10, *5/*14, *5/*22, *6/*10, *6/*14, *6/*16, *9/*22, *21/*22, *22/*22,	26	5.86
CYP2C19	Normal Metabolizer	*1/*1, *1/*13, *1/*15, *1/*38	205	45.35
	Intermediate Metabolizer	*1/*2, *1/*4, *1/*8, *2/*13, *2/*17, *2/*38, *4/*38, *8/*17	106	23.45
	Likely Intermediate Metabolizer	*1/*9, *1/*10, *9/*17	5	1.11
	Ultrarapid Metabolizer	*17/*17	16	3.54
	Rapid Metabolizer	*1/*17, *13/*17, *15/*17, *17/*38	108	23.89
	Poor Metabolizer	*2/*2, *2/*4	6	1.33
	Likely Poor Metabolizer	*2/*9, *2/*10	3	0.66
	Indeterminate	*1/*39, *17/*39	3	0.66
CYP2C9 3	Normal Metabolizer	*1/*1, *1/*9, *9/*9	318	70.51
	Intermediate Metabolizer	*1/*2, *1/*3, *1/*5, *1/*6, *1/*8, *1/*11, *1/*12, *1/*33, *2/*2, *2/*8, *2/*9, *2/*11, *5/*8	125	27.72
	Poor Metabolizer	*2/*3, *3/*3, *8/*33	8	1.77
CYP3A4 4	Normal Metabolizer	*1/*1	422	94.62
	Intermediate Metabolizer	*1/*20, *1/*22	24	5.38
CYP3A5 3	Normal Metabolizer	*1/*1	28	6.21
	Intermediate Metabolizer	*1/*3, *1/*6, *1/*7	153	33.92
	Poor Metabolizer	*3/*3, *3/*6, *3/*7, *7/*7	270	59.87
CYP4F2	N/A	*1/*1	88	21.05
		*1/*14	1	0.24
		*1/*17	47	11.24
		*1/*2	11	2.63
		*1/*3	36	8.61
		*1/*4	59	14.11
		*1/*5	23	5.50
		*1/*6	19	4.55
		*2/*17	15	3.59
		*2/*4	10	2.39
		*2/*5	2	0.48
		*2/*6	3	0.72
		*3/*17	10	2.39
		*3/*3	2	0.48
		*3/*4	10	2.39
		*3/*5	2	0.48
		*3/*6	1	0.24
		*4/*14	1	0.24
		*4/*17	26	6.22
		*4/*4	4	0.96
		*4/*5	2	0.48
		*4/*6	9	2.15
		*5/*17	14	3.35
		*5/*5	4	0.96
		*5/*6	4	0.96
		*5/*7	1	0.24
		*6/*14	2	0.48
		*6/*17	11	2.63
		*6/*6	1	0.24
NUDT15	Normal Metabolizer	*1/*1	420	92.92
	Intermediate Metabolizer	*1/*2, *1/*3, *1/*9	23	5.09
	Indeterminate	*1/*4, *1/*6	9	1.99
TPMT	Normal Metabolizer	*1/*1	401	88.72
	Intermediate Metabolizer	*1/*2, *1/*3A, *1/*3C	35	7.74
	Possible Intermediate Metabolizer	*3A/*24	1	0.22
	Poor Metabolizer	*2/*3A	1	0.22
	Indeterminate	*1/*8, *1/*9, *1/*24, *1/*34	14	3.10
UGT1A1	Normal Metabolizer	*1/*1, *1/*36	190	42.04
	Intermediate Metabolizer	*1/*6, *1/*80+*28, *1/*80+*37, *36/*80+*28	189	41.81
	Poor Metabolizer	*6/*80+*28, *28/*80+*28, *80+*28/*80+*28, *80+*28/*80+*37	73	16.15
DPYD	Normal Metabolizer	Patients carrying any one of the following variant alleles, without any variant with altered function: c.85C>T (*9); c.1627A>G (*5); c.1896T>C; c.496A>G; c.2194G>A (*6); c.1601G>A (*4); c.1218G>A; c.1371C>T; c.451A>G; c.525G>A; c.775A>G; c.1615G>A; c.2195T>G; c.2915A>G; c.3067C>A	443	98.01
	Intermediate Metabolizer	Patients carrying any one of the following variant alleles: c.557A>G; c.1905+1G>A (*2A); c.2846A>T; c.295_298delTCAT (*7); [c.1129-5923C>G, c.1236G>A (HapB3)]	9	1.99
RYR1	Normal Function	Patients carrying any one of the following variant alleles, without any variant with altered function: c.4024A>G; c.4178A>G; c.5360C>T; c.6178G>T; c.6961A>G; c.8360C>G; c.10747G>C; c.11266C>G; c.12881C>T; c.13513G>C; c.4711A>G; c.10097G>A; c.11798A>G	446	98.76
	Uncertain Function/Susceptibility	Patients carrying any one of the following variant alleles: c.652G>A; c.9635A>G; c.12553G>A; c.1598G>A	4	0.88
	Malignant Hyperthermia associated	Patients carrying any one of the following variant alleles: c.7291G>A; c.1589G>A	2	0.44
1 It was not possible to define the phenotype for two participants.
2 It was not possible to define the phenotype for eight participants.
3 It was not possible to define the phenotype for one participant.
4 It was not possible to define the phenotype for six participants.
